# Supplementary material for: Lethal Disease in Dogs Naturally Infected with Severe Fever with Thrombocytopenia Syndrome Virus
Source: Viruses. 2022 Sep 4;14(9):1963. doi: 10.3390/v14091963 (PMC9502089; doi:10.3390/v14091963)
Supplement: Supplementary file 1 [file viruses-14-01963-s001.zip]

Archive with 1 entries (1 files):
- viruses-1885858-supplementary.pdf
